# Supplementary material for: Piptochaetium fuscum (Nees ex Steud.) Barkworth, Ciald., & Gandhi, a new combination replacing Piptochaetium setosum (Trin.) Arechav
Source: PhytoKeys. 2014 Feb 26;(35):17–22. doi: 10.3897/phytokeys.35.6622 (PMC4023335; doi:10.3897/phytokeys.35.6622)
Supplement: XML Treatment for Piptochaetium fuscum [file phytokeys.35.6622-treatment1.xml]

<!DOCTYPE tp:taxon-treatment
  PUBLIC "-//TaxonX//DTD Taxonomic Treatment Publishing DTD v0 20100105//EN" "tax-treatment-NSO.dtd">
<tp:taxon-treatment xmlns:tp="http://www.plazi.org/taxpub"><tp:treatment-meta><mixed-citation publication-type="journal"><person-group><name><surname>Barkworth</surname><given-names>Mary E.</given-names></name><name><surname>Cialdella</surname><given-names>Ana María</given-names></name><name><surname>Gandhi</surname><given-names>Kanchi</given-names></name></person-group><article-title><italic>Piptochaetium fuscum</italic> (Nees ex Steud.) Barkworth, Ciald., &amp; Gandhi, a new combination replacing <italic>Piptochaetium setosum</italic> (Trin.) Arechav.</article-title><source>PhytoKeys</source><day>26</day><month>2</month><year>2014</year><volume>2014</volume><issue>35</issue><fpage>17</fpage><lpage>22</lpage><pub-id pub-id-type="doi">10.3897/phytokeys.35.6622</pub-id></mixed-citation></tp:treatment-meta><tp:nomenclature><tp:taxon-name>
                        <tp:taxon-name-part taxon-name-part-type="genus">Piptochaetium</tp:taxon-name-part>
                        <tp:taxon-name-part taxon-name-part-type="species">fuscum</tp:taxon-name-part>
                        <object-id xmlns:xlink="http://www.w3.org/1999/xlink" xlink:type="simple">urn:lsid:ipni.org:names:77136235-1</object-id>
                        <object-id xmlns:xlink="http://www.w3.org/1999/xlink" xlink:type="simple">http://species-id.net/wiki/Piptochaetium_fuscum</object-id>
                    </tp:taxon-name><tp:taxon-authority>(Nees ex Steud.) Barkworth, Ciald., &amp; Gandhi</tp:taxon-authority><tp:taxon-status xmlns:xlink="http://www.w3.org/1999/xlink" xlink:type="simple">comb. nov.</tp:taxon-status></tp:nomenclature><tp:treatment-sec sec-type="Basionym"><title>Basionym.</title><p><italic><tp:taxon-name>Urachne fusca</tp:taxon-name></italic> Nees ex Steud., Syn. Pl. Glumac. 1(2): 123. 1854 [1855 publ. 2–3 Mar 1854]. Lectotypus: K000433539, Herbarium Hookerianum 1867 (<ext-link xmlns:xlink="http://www.w3.org/1999/xlink" ext-link-type="uri" xlink:href="http://specimens.kew.org/herbarium/K000433539" xlink:type="simple">http://specimens.kew.org/herbarium/K000433539</ext-link>), imaginem videmus; Isolectotypi K000433540, Herbarium Benthianum 1854 (<ext-link xmlns:xlink="http://www.w3.org/1999/xlink" ext-link-type="uri" xlink:href="http://specimens.kew.org/herbarium/K000433540" xlink:type="simple">http://specimens.kew.org/herbarium/K000433540</ext-link>), imaginem videmus; CGE, Herb. J. Lindley, purchased 1866 (figs 1, 2, 3); “prope Valparaiso, Chili; H. Cuming 453, 1831; Imagines videmus.</p><fig id="F1" position="float" orientation="portrait"><label>Figure 1.</label><caption><p>Isotype of <italic><tp:taxon-name>Piptochaetium fuscum</tp:taxon-name></italic> deposited at CGE, the Cambridge University Herbarium, England. Image used with permission.</p></caption><graphic xmlns:xlink="http://www.w3.org/1999/xlink" xlink:href="phytokeys-035-017-g001.jpg" position="float" orientation="portrait" xlink:type="simple"/></fig><!--PageBreak--><!--PageBreak--><p>The three specimens are from the same gathering and conform to the protologue. We chose K000433539 as the lectotype because it has more material, both reproductive and vegetative, than the other specimens. <xref ref-type="bibr" rid="B7">Columbus and Smith (2010)</xref> were forced to base their name on <italic><tp:taxon-name>Piptochaetium purpuratum</tp:taxon-name></italic> Phil. because the name <italic><tp:taxon-name>Stipa fusca</tp:taxon-name></italic> had already been used for an Australian taxon by <xref ref-type="bibr" rid="B9">Hubbard (1925)</xref>.</p><p><xref ref-type="bibr" rid="B11">Parodi (1944)</xref> stated that <italic><tp:taxon-name>Piptochaetium fuscum</tp:taxon-name></italic> grew in central Chile, extending from Valparaiso and Santiago to Valdivia. This statement was confirmed by <xref ref-type="bibr" rid="B19">Zuloaga et al. (2008)</xref> who added that it grew at 0-800 m. There are only three South American records with latitude and longitude in the Global Biodiversity Information Facility. They were collected at <named-content xmlns:xlink="http://www.w3.org/1999/xlink" content-type="dwc:verbatimCoordinates" xlink:type="simple">37.41S, 72.01W</named-content> [SI 268952]; <named-content xmlns:xlink="http://www.w3.org/1999/xlink" content-type="dwc:verbatimCoordinates" xlink:type="simple">36.48S, 72.71W</named-content> [BAA 416344], and <named-content xmlns:xlink="http://www.w3.org/1999/xlink" content-type="dwc:verbatimCoordinates" xlink:type="simple">36.56S, 72.49W</named-content> [BAA 416345]. <xref ref-type="bibr" rid="B19">Zuloaga et al. (2008)</xref> provide information in terms of Chile’s regions (<xref ref-type="fig" rid="F2">Fig. 2</xref>). The species is also known from one locality in Marin County, California, where it was first collected in 1978 (<xref ref-type="bibr" rid="B3">Consortium of California Herbaria 2014</xref>). The origin of the population is unknown. It does not appear to have spread since its introduction.</p><fig id="F2" position="float" orientation="portrait"><label>Figure 2.</label><caption><p>Native distribution of <italic><tp:taxon-name>Piptochaetium fuscum</tp:taxon-name></italic>. Information and base map from <xref ref-type="bibr" rid="B19">Zuloaga et al. (2008)</xref>, used with permission of Missouri Botanical Garden Press.</p></caption><graphic xmlns:xlink="http://www.w3.org/1999/xlink" xlink:href="phytokeys-035-017-g002.jpg" position="float" orientation="portrait" xlink:type="simple"/></fig><p>To determine the conservation status of <italic><tp:taxon-name>Piptochaetium fuscum</tp:taxon-name></italic>, a search should be made for specimens in Chilean herbaria and field work conducted to locate natural populations. Such activities were beyond the scope of our study.</p><!--PageBreak--></tp:treatment-sec><ref-list><ref id="B7"><mixed-citation xmlns:xlink="http://www.w3.org/1999/xlink" xlink:type="simple"><person-group><name name-style="western"><surname>Columbus</surname><given-names>JT</given-names></name><name name-style="western"><surname>Smith</surname><given-names>JP</given-names></name></person-group> (<year>2010</year>) <article-title>Nomenclatural changes for some grasses in California and the <italic>Muhlenbergia</italic> clade (Poaceae).</article-title><source>Aliso</source><volume>28</volume>: <fpage>65</fpage>-<lpage>767</lpage>.</mixed-citation></ref><ref id="B9"><mixed-citation xmlns:xlink="http://www.w3.org/1999/xlink" xlink:type="simple"><person-group><name name-style="western"><surname>Hubbard</surname><given-names>CE</given-names></name></person-group> (<year>1925</year>) <chapter-title><italic>Stipa fusca</italic>.</chapter-title> In: <article-title>Decades Kewenses, Plantarum novarum in herbario horti regii conservatorum Decas CXIII.</article-title><source>Bulletin of Miscellaneous Information</source>, <publisher-loc>Kew</publisher-loc><volume>1925</volume>: <fpage>432</fpage>.</mixed-citation></ref><ref id="B11"><mixed-citation xmlns:xlink="http://www.w3.org/1999/xlink" xlink:type="simple"><person-group><name name-style="western"><surname>Parodi</surname><given-names>LR</given-names></name></person-group> (<year>1944</year>) <article-title>Revisión de las gramineas Australes Americanas del genero <italic>Piptochaetium</italic>. Revista del Museo de la Plata, Bot.</article-title><volume>6</volume>: <fpage>1</fpage>-<lpage>310</lpage>.</mixed-citation></ref><ref id="B19"><mixed-citation xmlns:xlink="http://www.w3.org/1999/xlink" xlink:type="simple"><person-group><name name-style="western"><surname>Zuloaga</surname><given-names>FO</given-names></name><name name-style="western"><surname>Morrone</surname><given-names>O</given-names></name><name name-style="western"><surname>Belgrano</surname><given-names>MJ</given-names></name></person-group> (<role>Eds</role>) (<year>2008</year>) <source>Catálogo de las plantas vasculares del Cono Sur.</source><volume>Vol. 1</volume>. <publisher-name>Missouri Botanical Garden Press</publisher-name>, <publisher-loc>St. Louis, Missoui, U.S.A.</publisher-loc></mixed-citation></ref><ref id="B3"><mixed-citation xmlns:xlink="http://www.w3.org/1999/xlink" xlink:type="simple"><source>Consortium of California Herbaria. 2014-01-09. Records of Piptochaetium setosum.</source><ext-link ext-link-type="uri" xlink:href="http://ucjeps.berkeley.edu/consortium/" xlink:type="simple">http://ucjeps.berkeley.edu/consortium/</ext-link></mixed-citation></ref></ref-list></tp:taxon-treatment>
